# Supplementary material for: The Synthesis and Biological Activity of Organotin Complexes with Thio-Schiff Bases Bearing Phenol Fragments
Source: Int J Mol Sci. 2023 May 5;24(9):8319. doi: 10.3390/ijms24098319 (PMC10179258; doi:10.3390/ijms24098319)
Supplement: Supplementary file 1 [file ijms-24-08319-s001.zip]

Archive with 1 entries (1 files):
- ijms-2379392-supplementary.pdf
